# Supplementary material for: Adapting the TeamSTEPPS team performance observation tool for dyadic interprofessional VR simulations (vTPOT): a multi-step validation study
Source: Adv Simul (Lond). 2026 Mar 12;11:24. doi: 10.1186/s41077-026-00431-0 (PMC13023181; doi:10.1186/s41077-026-00431-0)
Supplement: Supplementary file 1 — Supplementary Material 1. Table S1: vTPOT Rater Codebook [file 41077_2026_431_MOESM1_ESM.xlsx]

## Sheet: Tabelle1
Theme	Representative Quote	Frequency
Structured assessment of teamwork behavior	The tool helped assess teamwork in a structured way and observe key elements objectively.	5
Better recognition of team dimensions	Particular focus on role-based delegation, information sharing, and support was helpful.	5
Guidance through behavioral anchors	The behavioral anchors and the structure of the tool made the assessment more objective.	5
Support for reflection and learning	It enables specific feedback and also facilitates self-reflection.	3
Supplementary Table 2A: Intended Consequences
Theme	Representative Quote	Frequency
Frequent skipping of certain items	Checkbacks and feedback were often rated last or skipped because of the scenario structure.	5
Difficulty rating asymmetric teams	When teams were very heterogeneous, it was difficult to assess items referring to the whole team.	3
VR-specific limitations (perspective, communication, etc.)	It was hard to identify who was speaking or where participants were looking in VR.	2
Lack of coverage of some team aspects	The tool does not capture the shared sense of team or enjoyment in collaboration.	1
Subjectivity concerns in judgment	I had occasional concerns about subjective judgment despite scaling.	1
Supplementary Table 2B: Unintended or problematic effects
Theme	Representative Quote	Frequency
Helpful basis for structured feedback	Yes, because it allows learners to reflect retrospectively and question their own teamwork.	5
Willingness to reuse with minor adaptations	Yes, especially when structured assessment of teamwork is required.	5
Clear structure and accessibility for feedback	The facets and behavioral anchors make it accessible even for less experienced raters.	4
Tool could be improved by better conditionality	Items like handover should only be shown if the situation actually occurred.	2
Concerns for summative use in case of unequal participation	Concerns if one team member is very active and the other passive – may bias the team score.	1
Supplementary Table 2C: Consequences for feedback and assessment
