# Supplementary material for: Adapting the TeamSTEPPS team performance observation tool for dyadic interprofessional VR simulations (vTPOT): a multi-step validation study
Source: Adv Simul (Lond). 2026 Mar 12;11:24. doi: 10.1186/s41077-026-00431-0 (PMC13023181; doi:10.1186/s41077-026-00431-0)
Supplement: Supplementary file 2 — Supplementary Material 2. Table S2: Qualitative Feedback of Raters. [file 41077_2026_431_MOESM2_ESM.xlsx]

## Sheet: Tabelle1
VIDEO ID	STUDY DAY	MED. PERFORMANCE2	TPOT3						T-TPQ1
									NURSING STUDENS						MEDICAL STUDENTS
		Z-SCORE	Rater 1	Rater 2	Rater 3	Rater 4	Rater 5	TOTAL	Team Structure	Leadership	Situation Monitoring	Mutual Support	Communication	TOTAL	Team Structure	Leadership	Situation Monitoring	Mutual Support	Communication	TOTAL
Video 1.1	Day 8	0.628509	3.93	4.39	3.7	2.11	3.42	3.51
Video 1.10	Day 8	0.385997	3.84	3.7	3.9	3.24	2.96	3.53
Video 1.11	Day 15	0.209262	4.12	3.98	4.82	3.7	3.22	3.97	4.85714	5	5	4.71429	4.42857	4.8	4.71429	5	4.85714	5	5	4.91429
Video 1.12	Day 1	-1.24649	3.19	2.62	3.27	1.74	2.5	2.66	5	5	4.71429	4.42857	4.85714	4.8	2.85714	3.85714	3.42857	3	2.57143	3.14286
Video 1.2	Day 1	0.523155	3.84	3.91	3.57	3.22	3.68	3.64	3.85714	4.57143	3.42857	4.28571	3.71429	3.97143	4.42857	4.57143	4	3.85714	4.28571	4.22857
Video 1.3	Day 8	0.212212	3.68	3.48	3.84	2.9	3.28	3.44
Video 1.4	Day 15	1.35604	3.79	4.32	3.72	2.17	2.88	3.38	4.71429	4.57143	5	5	5	4.85714	3.57143	4.28571	3	3.85714	4.28571	3.8
Video 1.5	Day 15	-0.418524	4.17	4.44	4.36	4.18	3.84	4.2	4.57143	5	4.71429	5	4.85714	4.82857	4.57143	4.71429	4.57143	4.57143	4.28571	4.54286
Video 1.6	Day 8		4.44	4.92	4.44	3.3	4.14	4.25
Video 1.7	Day 1	-1.01558	3.29	2.14	2.46	2.74	3.17	2.76	3.28571	3.57143	4.28571	3.85714	3.28571	3.65714
Video 1.8	Day 1	-0.4322	3.68	3.44	2.97	1.88	3.28	3.05	3.28571	4	3.71429	4.5	3.5	3.8
Video 1.9	Day 15	1.35604	3.38	4.06	3.96	2.48	3.11	3.4	4.42857	4.85714	4.71429	4.71429	4.85714	4.71429	4.57143	4.14286	4.14286	4.5	4	4.27143
Video 2.1	Day 15	0.00757898	4.25	4.5	4.75	3.78571	4.75	4.19	4.28571	5	4.71429	5	4.85714	4.77143	5	5	5	5	5	5
Video 2.2	Day 1	0.209262	3	2.85714	2.58333	3.18182	2.64286	2.69	3.42857	4	4.57143	5	4.14286	4.22857	3.42857	3.57143	2.71429	3.42857	2.42857	3.11429
Video 2.3	Day 8	-1.04631	3.46154	1.85714	3.07692	3.28571	2.83333	2.83
Video 2.4	Day 15		4.38462	3.5	4.58333	4.23077	3.76923	3.88	4.85714	4.71429	4.85714	4.85714	4.42857	4.74286	5	4.85714	4.33333	4.85714	4.42857	4.69524
Video 2.5	Day 15	1.15094	4.69231	4.92857	4.61538	4.23077	4.23077	4.56	4.85714	5	4.85714	5	5	4.94286	5	4.85714	4.71429	4.85714	4.85714	4.85714
Video 2.6	Day 1	-0.0990255	2.61538	2.21429	2.84615	2.30769	3	2.52	4.85714	4.71429	3.85714	4.42857	2.85714	4.14286	4.14286	4.57143	4.42857	5	4	4.42857
Video 2.7	Day 8	0.0209262	3.61538	3.21429	4.07692	3.30769	3.75	3.43
Video 2.8	Day 1	-1.04631	1.69231	2	3	2.08333	2.54545	2.11	2.85714	3.42857	3	3	3.14286	3.08571	3.28571	3.16667	3	3	3	3.09048
Video 2.9	Day 8	-0.230188	4.07692	4.14286	4.23077	3.35714	3.66667	3.79
1T-TPQ scores were available only for the study sessions on day 1 and day 15.
2 At two sessions, an alternative scenario had to be used for technical reasons, for which the medical performance score was not comparable.
3 Please note that interrater reliability was calculated based on individual ratings rather than on the aggregated per-rater values shown here.
